# Supplementary material for: Factors Influencing Collaborative Activities between Non-Professional Disaster Volunteers and Victims of Earthquake Disasters
Source: PLoS One. 2012 Oct 16;7(10):e47203. doi: 10.1371/journal.pone.0047203 (PMC3473052; doi:10.1371/journal.pone.0047203)
Supplement: Table S1 — The reliability (Cronbach's alpha value) for each factor score. (XLS) [file pone.0047203.s002.xls]

## Sheet: Table S1
Table S1. Reliability for each factor score
	Factors		Cronbach's alpha value
	Scores for collaborative activities		0.84
	Scores for perceived susceptibility		0.69
	Scores for perceived severity		0.81
	Scores for perceived benefits		0.78
	Scores for perceived barriers		0.8
	Scores for cues to action		0.63
	Scores for neighborhood association activities		0.47
	Scores for social capital		0.53
	Scores for community's sense of coherence		0.78
	Scores for individuals' sense of coherence		0.82
	Scores for knowledge and experiences		0.51
