# Supplementary material for: Factors Influencing Collaborative Activities between Non-Professional Disaster Volunteers and Victims of Earthquake Disasters
Source: PLoS One. 2012 Oct 16;7(10):e47203. doi: 10.1371/journal.pone.0047203 (PMC3473052; doi:10.1371/journal.pone.0047203)
Supplement: Table S2 — The criterion-related validity for each factor score. (XLS) [file pone.0047203.s003.xls]

## Sheet: Table S2
Table S2. Criterion referenced validity for each factor score
	Factors	External criteria	Kendall
			tau		p values
	Scores for collaborative activities	Proactive about non-professional volunteer activities	0.226858		＜0.001
	Scores for perceived susceptibility	Past experience of earthquakes	0.131885		0.01
	Scores for perceived severity	Past experience of earthquakes	0.223567		＜0.001
	Scores for perceived benefits	Proactive about non-professional volunteer activities	0.205068		＜0.001
	Scores for perceived barriers	Proactive about non-professional volunteer activities	-0.233316		＜0.001
	Scores for cues to action	Experience of volunteering	0.148289		0.01
	Scores for neighborhood association activities	Feeling of attchment to my neigborhood	0.107893		0.04
	Scores for social capital	Feeling of attchment to my neigborhood	0.18732		＜0.001
	Scores for community's sense of coherence	Experience of volunteering	0.113943		0.03
	Scores for individuals' sense of coherence	Experience of volunteering	0.118502		0.02
	Scores for knowledge and experiences	Feeling of attchment to my neigborhood	0.258937		＜0.001
